# Supplementary material for: The Protective Effect and Mechanism of a Phytochemical Extract from the Wild Vegetable Shutou (Crateva unilocularis Buch.) against Acetaminophen-Induced Liver Injury in Mice
Source: Foods. 2023 Aug 18;12(16):3109. doi: 10.3390/foods12163109 (PMC10453156; doi:10.3390/foods12163109)
Supplement: Supplementary file 1 [file foods-12-03109-s001.zip]

Archive with 1 entries (1 files):
- foods-2433166-supplementary.pdf
